# Supplementary material for: Two-Year Outcomes of Sapropterin Treatment in Children with Phenylketonuria: A Longitudinal Observational Study of Metabolic, Dietary, and Psychosocial Effects
Source: Nutrients. 2026 Jan 29;18(3):446. doi: 10.3390/nu18030446 (PMC12899584; doi:10.3390/nu18030446)
Supplement: Supplementary file 1 [file nutrients-18-00446-s001.zip]

Archive with 1 entries (1 files):
- nutrients-4095443-supplementary.pdf
